# Supplementary material for: Optimizing prognosis-related key miRNA-target interactions responsible for cancer metastasis
Source: Oncotarget. 2017 Nov 27;8(65):109522–35. doi: 10.18632/oncotarget.22724 (PMC5752539; doi:10.18632/oncotarget.22724)
Supplement: Supplementary file 2 [file oncotarget-08-109522-s002.xls]

## Sheet: S1
Table S1. The miRNAs shared among 16 cancer types.
BLCA	BRCA	CESC	COAD	ESCA	GBM	HNSC	KIRC	KIRP	LIHC	LUAD	LUSC	OV	PAAD	STAD	THCA
miR-20a,miR-17,miR-181a,miR-93,miR-141,miR-181b,miR-17-3p,miR-15a,miR-32,miR-130b,miR-15b,miR-106a,miR-20b,miR-429,miR-106b,miR-21,miR-16,miR-200a,miR-182,miR-200c,miR-125a	miR-130b,miR-181a,miR-181b,miR-17,miR-15a,miR-15b,miR-182,miR-21,miR-20b	miR-17,miR-20a,miR-106b,miR-429,miR-93	0	miR-181b,miR-17,miR-17-3p,miR-125a,miR-20a	miR-21,miR-106b,miR-32,miR-15b,miR-130b,miR-20a,miR-20b,miR-106a,miR-17-3p,miR-15a,miR-125a,miR-182,miR-93	0	miR-15b,miR-16,miR-130b,miR-106b,miR-17,miR-20a,miR-93,miR-106a,miR-21,miR-17-3p,miR-200a,miR-181a,miR-125a,miR-181b,miR-429,miR-20b,miR-15a	miR-15b,miR-141,miR-106b,miR-106a,miR-21,miR-93,miR-130b,miR-17-3p,miR-181a	miR-130b,miR-181b,miR-15b,miR-21	miR-17,miR-20b,miR-106a,miR-130b,miR-181a,miR-16,miR-182	miR-181a,miR-141	miR-106b,miR-106a,miR-182,miR-181b,miR-20a,miR-181a,miR-15b,miR-20b,miR-17,miR-93,miR-21,miR-32,miR-16	miR-16	miR-181b	miR-181a,miR-181b	BLCA
	let-7e,miR-98,miR-130b,miR-181a,miR-181b,miR-17,miR-15a,miR-15b,miR-7,miR-9,miR-129,miR-34c,miR-181c,miR-182,miR-21,miR-101,miR-27a,miR-96,miR-10b,miR-195,miR-26a,miR-20b,miR-145	miR-7,miR-17,miR-129,miR-96,miR-181c,miR-101	miR-26a	miR-34c,miR-181b,miR-17	miR-21,miR-7,miR-15b,miR-195,miR-130b,miR-20b,miR-101,miR-15a,miR-145,miR-182,miR-9	miR-181c	miR-15b,miR-130b,miR-17,miR-21,miR-96,miR-26a,let-7e,miR-181a,miR-27a,miR-181b,miR-181c,miR-10b,miR-20b,miR-101,miR-129,miR-15a,miR-195	miR-195,miR-145,miR-15b,miR-21,miR-129,miR-130b,miR-181a,miR-10b	miR-9,miR-7,miR-130b,miR-181b,miR-10b,miR-15b,miR-21,miR-195,miR-145	miR-17,miR-20b,miR-9,miR-7,miR-130b,miR-181a,miR-26a,miR-195,miR-182	miR-181a	miR-26a,miR-145,miR-182,miR-181b,miR-181a,miR-15b,miR-20b,miR-98,miR-17,let-7e,miR-21	0	miR-181b	miR-181a,miR-181b	BRCA
		miR-7,let-7a,let-7i,miR-17,miR-20a,miR-183,miR-106b,miR-429,miR-29b-2,miR-532,miR-93,miR-129,miR-205,miR-96,miR-181c,miR-101,miR-138	0	miR-183,miR-17,miR-20a	miR-7,miR-106b,miR-20a,miR-101,miR-183,miR-93	miR-181c	miR-138,miR-106b,miR-17,miR-20a,miR-93,miR-183,miR-96,let-7i,miR-29b-2,miR-181c,miR-429,miR-101,miR-129	miR-106b,miR-532,miR-183,miR-205,miR-129,miR-93	miR-7	miR-17,miR-7	let-7a,miR-205	miR-106b,miR-183,miR-20a,miR-17,let-7a,miR-93	0	miR-29b-2	0	CESC
			miR-126,let-7g,miR-26a	0	0	0	miR-26a,miR-126	miR-126	0	miR-26a,let-7g	0	miR-26a,let-7g	0	0	0	COAD
				miR-335,miR-183,miR-34c,miR-181b,miR-17,miR-17-3p,miR-224,miR-125a,miR-20a	miR-20a,miR-17-3p,miR-125a,miR-183	0	miR-17,miR-20a,miR-224,miR-183,miR-335,miR-17-3p,miR-125a,miR-181b	miR-183,miR-224,miR-17-3p	miR-181b	miR-17	0	miR-181b,miR-183,miR-20a,miR-17	0	miR-181b	miR-224,miR-181b	ESCA
					miR-221,miR-148a,miR-34b,miR-222,miR-34a,miR-21,miR-204,miR-210,miR-155,miR-29b,let-7c,miR-495,miR-29c,miR-432,miR-146a,miR-7,miR-296,miR-29a,miR-106b,miR-100,miR-137,miR-193a,miR-196a,miR-124a,miR-32,miR-127,miR-17-5p,miR-15b,miR-195,miR-143,miR-130b,miR-20a,miR-20b,miR-324-5p,miR-101,miR-106a,miR-326,miR-19a,miR-197,miR-17-3p,miR-15a,miR-92,miR-125a,miR-145,miR-182,miR-183,miR-9,miR-320,miR-19b…	miR-137,miR-432,miR-34a,miR-204	miR-15b,miR-29a,miR-130b,miR-155,miR-34a,miR-106b,miR-296,miR-20a,miR-93,miR-106a,miR-21,miR-222,miR-183,miR-221,miR-127,miR-193a,miR-17-3p,miR-143,miR-204,let-7c,miR-125a,miR-148a,miR-135a,miR-20b,miR-101,miR-196a,miR-15a,miR-195	miR-195,miR-127,miR-193a,miR-145,miR-15b,miR-100,miR-143,miR-432,miR-106b,miR-106a,miR-21,miR-155,miR-183,miR-146a,miR-93,miR-130b,miR-17-3p	miR-9,miR-7,miR-326,miR-130b,miR-29a,miR-15b,miR-135a,miR-155,miR-21,miR-195,miR-145,let-7c	miR-20b,miR-106a,miR-221,miR-9,miR-7,miR-130b,let-7c,miR-326,miR-195,miR-182	miR-127	miR-19a,miR-106b,miR-145,miR-222,miR-106a,miR-182,miR-143,miR-183,miR-20a,miR-15b,miR-20b,miR-93,miR-21,miR-32	0	miR-148a	miR-222,miR-193a,miR-221	GBM
						miR-137,miR-432,miR-377,miR-34a,let-7f,miR-206,miR-376a,miR-204,miR-181c	miR-34a,miR-204,miR-181c	miR-432	0	0	0	miR-376a,let-7f	0	0	0	HNSC
							miR-15b,miR-16,miR-138,miR-199b,miR-29a,miR-130b,miR-155,miR-34a,miR-106b,miR-193b,miR-140,miR-185,miR-17,miR-296,miR-199a,miR-20a,miR-93,miR-106a,miR-224,miR-223,miR-21,miR-146b,miR-222,miR-183,miR-424,miR-18a,miR-218,miR-221,miR-335,miR-342,miR-127,miR-96,let-7i,miR-193a,miR-31,miR-122,miR-17-3p,miR-143,miR-26a,miR-126,miR-199a-3p,miR-204,let-7c,let-7e,miR-200a,let-7b,miR-181a,miR-125b,miR-27a,…	miR-195,miR-127,miR-199a-3p,miR-193a,miR-15b,miR-126,miR-143,miR-199a,miR-106b,miR-106a,miR-21,miR-155,miR-183,miR-224,miR-129,miR-125b,miR-93,miR-130b,miR-17-3p,miR-18a,miR-199b,miR-181a,miR-185,miR-10b	miR-424,miR-130b,miR-29a,miR-181b,miR-10b,miR-15b,miR-135a,miR-199b,miR-155,miR-21,miR-195,let-7c	miR-31,miR-17,miR-20b,miR-106a,miR-221,miR-424,miR-130b,let-7b,let-7c,miR-181a,miR-16,miR-26a,miR-195	miR-181a,miR-127	miR-26a,miR-106b,let-7b,miR-222,miR-106a,miR-181b,miR-143,miR-125b,miR-183,miR-31,miR-20a,miR-181a,miR-15b,miR-20b,miR-17,let-7e,miR-93,miR-21,miR-16	miR-16,miR-342	miR-181b,miR-148a,miR-29b-2	miR-223,miR-424,miR-224,miR-222,miR-193a,miR-181a,miR-181b,miR-221	KIRC
								miR-195,miR-127,miR-199a-3p,miR-193a,miR-145,miR-15b,miR-100,miR-141,miR-126,miR-143,miR-214,miR-432,miR-199a,miR-106b,miR-532,miR-106a,miR-21,miR-155,miR-183,miR-224,miR-205,miR-146a,miR-129,miR-125b,miR-93,miR-130b,miR-17-3p,miR-215,miR-18a,miR-199b,miR-181a,miR-185,miR-10b,miR-192	miR-130b,miR-10b,miR-15b,miR-199b,miR-155,miR-21,miR-195,miR-145	miR-106a,miR-215,miR-130b,miR-181a,miR-195	miR-181a,miR-127,miR-141,miR-205	miR-106b,miR-145,miR-106a,miR-214,miR-143,miR-125b,miR-183,miR-181a,miR-15b,miR-93,miR-21	0	miR-214	miR-224,miR-193a,miR-181a	KIRP
									miR-9,miR-424,miR-7,miR-326,miR-130b,miR-29a,miR-181b,miR-10b,miR-15b,miR-135a,miR-199b,miR-155,miR-21,miR-195,miR-145,miR-194,let-7c	miR-424,miR-9,miR-7,miR-130b,let-7c,miR-326,miR-195	0	miR-145,miR-181b,miR-15b,miR-21	0	miR-181b	miR-424,miR-181b	LIHC
										miR-31,miR-17,miR-20b,miR-106a,miR-215,miR-221,miR-424,miR-9,miR-7,miR-130b,let-7b,let-7c,miR-326,miR-181a,miR-16,miR-26a,let-7g,miR-195,miR-182	miR-181a	miR-26a,let-7b,miR-106a,miR-182,miR-31,miR-181a,miR-20b,miR-17,let-7g,miR-16	miR-16	0	miR-424,miR-181a,miR-221	LUAD
											miR-181a,let-7a,miR-127,miR-24-2,miR-141,miR-205	miR-181a,let-7a	0	0	miR-181a	LUSC
												miR-26a,miR-133a,miR-19a,miR-106b,miR-152,let-7b,miR-370,miR-145,miR-133b,miR-222,miR-106a,miR-182,miR-214,miR-181b,miR-143,miR-125b,miR-183,miR-376a,miR-31,miR-519a,miR-20a,miR-181a,miR-107,miR-15b,miR-20b,miR-98,miR-128,miR-17,let-7d,let-7g,let-7e,let-7f,let-7a,miR-93,miR-21,miR-32,miR-16	miR-16	miR-181b,miR-214	miR-222,miR-181a,miR-181b	OV
													miR-16,miR-342	0	0	PAAD
														miR-181b,miR-214,miR-148a,miR-29b-2	miR-181b	STAD
															miR-223,miR-424,miR-224,miR-222,miR-193a,miR-181a,miR-181b,miR-221	THCA

## Sheet: S2
Table S2. The key target genes of miRNAs shared among 16 cancer types.
BLCA	BRCA	CESC	COAD	ESCA	GBM	HNSC	KIRC	KIRP	LIHC	LUAD	LUSC	OV	PAAD	STAD	THCA
IL17RD,WNK1,KMT2A,CSDE1,IPO7,BNIP3L,ENAH,PEAK1,SH3PXD2B,ARHGAP5,EFR3A,SNX27,DIXDC1,STAT3,IGF1,SACS,GNB5,ERC1,CRK,RGMB,KAT7,TTBK2,PPP1R15B,DYNC1LI2,CGNL1,NIPSNAP3B,FAM168B,PGM2L1,PPARA,BAG5,FOXJ2,KIAA1671,CCDC6,EIF4G2,MKL2,FAM135A,ABI2,SH3PXD2A,HMBOX1,MAGI3,VEZF1,ZFR,ZNF532,LANCL1,TBL1X,CHD9,CCSER2,YPEL2,KIF1B,SIN3A,HIPK1,BRMS1L,RNF141,CTR9,SNTB2,DIRAS3,JAK1,SPTY2D1,RNF145,RBM20,MTMR12,MCL1,ERBIN,…	FOXJ2,FBXW11	TBL1X,POU6F1	0	MLXIP	ABI2,SUCLG2,CCDC6,DIRAS3,IGF1,ERBIN	ZBTB21,KIAA1671,ARHGAP5	IL17RD,YPEL2,DIXDC1,KITLG,PPARA,ZBTB21,HMBOX1,CGNL1,MAGI3,SPTY2D1,MTMR12,ARHGAP5	NFIA	CCSER2,CGNL1	0	0	0	0	0	0	BLCA
	ADAMTS8,VSNL1,CNR1,TFCP2L1,ADCY5,HAP1,RIC3,ENDOU,OTUD6B,CHM,MBNL2,GPR180,FCHO2,STX17,SAR1A,idh1,FAM212B,notch1,FOXJ2,PPM1A,ACER3,ARHGEF7,ATMIN,FBXO45,LIMA1,BORA,FBXL3,TRIP13,PPP2R5A,DDX17,SMAD4,TTK,DOCK9,NF1,USP31,or51e1,TCEB1,SMC2,ABHD13,ZFC3H1,CORO1C,RUFY2,ZNF551,RHOQ,GSPT1,FAM76A,SATB1,SLBP,NAA15,VAT1,CKAP2,FAM111B,PPP2R3A,DCUN1D4,PGM1,SRPRB,TARS,ING3,SOX4,SLC38A2,IARS,FBXW11,CISD1,ZHX1,GINS3,…	0	0	0	SMAD4,SKP2,DOCK9,PPM1A,MBNL2	MBNL2,PPP2R3A,SLBP	MFAP3L,UTP14C,SMAD4,CORO1C	CCDC43,SMAD4	0	0	0	DCUN1D4	0	0	0	BRCA
		RASSF2,PLA2G3,TNFSF10,MBNL1,ABCC5,TNRC6C,HLF,C11orf45,FAM110C,TBL1X,HECTD2,FOXE1,RMI2,RASSF5,RAD9A,IL17RB,MAGI2,SFRP4,POU6F1,TXNIP,MET,MYO10,CLMP	0	0	MYO10,MET	HLF	HLF,MBNL1,FAM110C,IL17RB	MAGI2	0	HLF	0	0	0	0	0	CESC
			c5orf30,CPM,ABCD3	0	c5orf30	0	c5orf30,ABCD3	0	0	0	0	0	0	0	0	COAD
				ISL1,SLC26A7,THSD4,DEPTOR,RELL1,EBF2,GATA6,CXCL13,MLXIP,ADAM28	ADAM28	0	0	0	0	0	0	0	0	0	0	ESCA
					ABI2,ZNF267,COG5,KHDRBS1,STAG2,ERCC8,CSE1L,DACH1,TRDMT1,FBN2,ANKRD26,KIAA0907,SEPHS1,ZNF292,ZNF629,GPR161,SUZ12,NSL1,GAS1,LIN9,SH2D1A,SMAD4,MUT,PGM3,PNN,RRN3,BANP,ARHGAP17,MRGBP,LGR4,CCDC88A,ATF7IP,PRNP,BCCIP,PSMA5,ENY2,RALGDS,AGBL5,RPL36A,RSU1,SDHC,MCCC2,BMI1,SUMO2,SP2,TRIM26,BTG2,DERL1,ZNF606,WDR26,STAM,ZNF611,PUS7L,CUL4B,AKR7A2,RIPK2,SUCLG2,MPZL1,SPAG9,LDB2,ankrd40,ZNF764,MED23,ENTPD1,CLINT1,K…	ADAR,MBNL2,STK38,MTF1,PHF24,LGR4,MITF,HOXA1	EDNRB,sned1,SORL1,LDB2,RAPGEF4,MAP7,RGL1,NCOA1,MITF,LGR4,EXPH5,RCAN1,WWC1,c5orf30,SEMA5A,TRPM3,ACVR2A,MEF2C,NEDD4L,INHBB,EPHA4,TMEM135,ANKRD46,MAPK10,MXI1,ACSL3,SMAD4,SPRY4,IL7R,IGF2BP2,RPL36A,FBN2,PLPPR4,TPM3,PLOD2	LRRC20,VPS4A,ZNF629,NEK11,MAPK10,NEDD4L,SMAD4	SPAG9,sned1,TTC26	BTG2,RPS6KA5,HOXA1,pcsk1	0	FZD3,HAPLN1	0	0	TRIM9	GBM
						ZSWIM7,TUBB,SH3BP2,BPGM,DDA1,USP30,MICALL1,MED11,CDC37L1,GPCPD1,WDR48,ZFP36L2,ZNF555,TMEM30B,ABHD5,SNRK,UBE2G1,PRADC1,ADAR,natd1,ZNF506,MBNL2,WBP1L,PRDM1,SLMAP,TADA2B,TMEM80,ZBTB7A,ABHD6,STAT2,STK40,ESRRA,ZBTB21,C11orf57,AKT2,TMLHE,MTUS1,EHF,KIAA1671,ZMYND11,DDX3X,ZBTB44,TJP2,STK38,ZNF100,RREB1,TLN1,MTF1,RSBN1,LDB1,RWDD4,RBM47,RORA,MAP3K1,CCDC126,ZAK,WARS2,slc35a1,OXR1,RANBP2,AHCYL1,HBS1L,UACA,SL…	FGL2,HLF,MITF,LGR4,MAP3K1,ZBTB21,FNBP1L,ZNF555,ARHGAP5	MED11	SNRK	HLF,HOXA1	0	0	0	0	0	HNSC
							NEBL,ARHGAP42,APLNR,EDNRB,ehhadh,EPAS1,ETS1,WDR72,METTL7A,sned1,ANK3,C11orf54,CD274,MFAP3,PDK4,PLS1,C4ORF19,ptger3,SHROOM3,RP2,ZNF704,HMCN1,TMEM25,CD34,MACF1,GRB10,ACER2,PLXNA2,RTP4,MCTP1,PDGFD,FZD4,ABCG2,akap6,F2RL1,HIPK2,BSPRY,TIMP3,cds1,ARAP2,GHR,CCSER1,PODXL,klhl32,EPHB4,FBXL5,SORL1,TGFBR3,SH3BGRL2,AP1S2,FHL5,ENAM,MPZL2,LYPD5,ILDR2,SLC16A12,CRIM1,FAM46C,G6PC,ST6GALNAC3,ARHGEF37,PPP1R12B,NTN4,…	ZDHHC23,FBXL5,arhgap24,PARK2,MAPK10,NEDD4L,ZNF709,ABAT,SMAD4	METTL7A,ITM2B,PANK1,LGSN,PDK4,CGNL1,HMGCS2,sned1,GHR	MTURN,SYDE2,SLC14A1,HLF,RAPGEF5,klhl32	0	PDK4,PDGFD	0	0	FRMD3,ADAM22,NR4A1	KIRC
								TSEN2,FSCN1,CNEP1R1,LRRC20,SIM2,TMEM42,MTFR1L,ZNF19,PHKG2,PTCHD4,NDUFAF3,LMF1,ITPRIPL2,CC2D1B,TRIM4,DNHD1,STMN1,c10orf2,TMEM87A,TFB1M,VPS4A,SLC46A3,SOGA3,SLFN13,MED11,HYPK,FAXC,CACNA1D,NLRX1,ZDHHC23,TBRG1,GK5,ZNF629,FBXL5,GBA2,NRBP2,HNF1B,CDCA7L,CDR2,TMEM139,arhgap24,CCDC13,PITPNM3,ZKSCAN2,LSM8,AARS2,RNF207,ddr1,SUN1,TAPT1,NFIA,IKBKB,TMEM107,ARFGAP2,TRIP6,CSTF3,PPP1R9A,SECTM1,YWHAE,WIPI2,ZNF558,A…	CDADC1,CYP4V2	0	0	SIRT5	0	0	0	KIRP
									WDTC1,METTL7A,RAB8A,ITM2B,ZNF274,PCGF5,RMND5A,OGDHL,PANK1,LDLRAP1,SNRK,ESRP2,SLCO2B1,SMAP2,SIK1,PILRB,SPAG9,SFXN2,SCARB2,GNPNAT1,TRIOBP,SLC20A2,SH2B3,HLCS,FAM107B,KIAA2013,NAALADL2,GOLPH3,LGSN,ERLIN2,CNOT6L,PDK4,KPNA1,CCSER2,RPP14,ZC3H12A,FAM126B,PTPN3,CDADC1,kcnip2,IL33,PBRM1,TPMT,CGNL1,HMGCS2,ENTPD7,CYP4V2,ANO1,ALDOB,ELOVL6,ADRA1A,TTPAL,sned1,LMOD1,ALKBH8,GHR,LRRK2,TRPM7,STRADA,RETSAT,TMEM55A,T…	0	0	PDK4	0	0	0	LIHC
										RNF144B,ATP8A1,MTURN,HSD17B6,LITAF,KANK1,ELMO1,FUT2,CARD8,SYDE2,CDC42EP4,BTG2,SLC14A1,HLF,SHE,RAPGEF5,klhl32,STK33,PRKCB,RPS6KA5,RAB11FIP1,ABCC2,TESMIN,CCNB1,CDKN3,MELK,E2F7,KIF23,NTS,NEK2,RACGAP1,ESPL1,EREG,GJB3,SUDS3,CEP55,PTX3,HOXA1,ADAMTS4,pcsk1,DNA2	0	0	0	0	0	LUAD
											ADAM11,PLPP5,FGG,SSTR1,GIPC2,FMN1	0	0	0	0	LUSC
												NAB1,NUP153,NUP160,SLC7A11,FMR1,FZD3,IREB2,DCUN1D4,SIRT5,BFAR,NAPG,CXCL11,CTPS2,MAK,TGM5,RAB40B,ZNF85,ILF3,GDAP2,MMP10,FBXL4,CD2AP,TRIT1,ALDH5A1,HMGA1,RNF125,SLC1A3,TFAM,NKTR,acsm3,HAPLN1,SMO,TWSG1,YEATS2,REST,SCN1A,MEOX2,TGM2,CPEB1,RYR3,PPP3CA,SVEP1,WTAP,WIF1,CDH22,RPS6KA2,SASH1,RELN,RECK,PDK4,ANXA4,appl2,NEFM,PDGFD,PDLIM5,OLFM4,FNDC3A,FGF2,TGFBR2	0	0	0	OV
													TMC7,fam83h,KCNK1	0	0	PAAD
														ERMAP,CBX7,c10orf76,TMEM8B,STK24,CCDC141,CACNA1E	0	STAD
															FRMD3,SALL4,TRIM9,ADAM22,NR4A1,PCDHA4,KIAA2022,ZSCAN23,ZKSCAN1	THCA

## Sheet: S3
Table S3. The key miRNA-target interactions shared among 16 cancer types.
BLCA	BRCA	CESC	COAD	ESCA	GBM	HNSC	KIRC	KIRP	LIHC	LUAD	LUSC	OV	PAAD	STAD	THCA
miR-20a:IL17RD,miR-17:IL17RD,miR-181a:WNK1,miR-93:IL17RD,miR-20a:KMT2A,miR-141:IL17RD,miR-17:KMT2A,miR-181b:WNK1,miR-17-3p:CSDE1,miR-93:KMT2A,miR-20a:IPO7,miR-20a:BNIP3L,miR-181b:ENAH,miR-20a:PEAK1,miR-17:IPO7,miR-17-3p:SH3PXD2B,miR-15a:ENAH,miR-20a:ARHGAP5,miR-17:BNIP3L,miR-32:EFR3A,miR-17-3p:SNX27,miR-15a:DIXDC1,miR-20a:STAT3,miR-181a:KMT2A,miR-130b:IGF1,miR-17:ARHGAP5,miR-20a:SACS,miR-20a:GNB5…	0	0	0	miR-17:MLXIP,miR-20a:MLXIP	0	0	miR-17-3p:KITLG,miR-17:ARHGAP5	0	0	0	0	0	0	0	0	BLCA
	let-7e:ADAMTS8,miR-98:ADAMTS8,miR-130b:VSNL1,miR-181a:CNR1,miR-181b:CNR1,miR-17:CNR1,miR-15a:TFCP2L1,miR-15b:TFCP2L1,miR-15b:ADCY5,miR-7:HAP1,miR-9:RIC3,miR-130b:ENDOU,miR-129:OTUD6B,miR-34c:CHM,miR-181c:MBNL2,miR-182:MBNL2,miR-182:GPR180,miR-34c:FCHO2,miR-34c:STX17,miR-34c:SAR1A,miR-34c:idh1,miR-34c:FAM212B,miR-34c:notch1,miR-34c:FOXJ2,miR-21:GPR180,miR-34c:PPM1A,miR-182:ACER3,miR-182:ARHGEF7,mi…	0	0	0	0	0	0	0	0	0	0	0	0	0	0	BRCA
		miR-7:RASSF2,let-7a:PLA2G3,let-7i:PLA2G3,let-7a:TNFSF10,miR-17:RASSF2,miR-20a:RASSF2,miR-183:MBNL1,miR-106b:RASSF2,let-7a:ABCC5,miR-17:TNRC6C,miR-429:HLF,miR-29b-2:C11orf45,miR-532:FAM110C,miR-17:TBL1X,miR-20a:TBL1X,miR-17:HECTD2,miR-93:HLF,miR-17:HLF,miR-183:HECTD2,miR-129:FOXE1,let-7a:RMI2,miR-129:RASSF5,let-7i:RAD9A,miR-129:IL17RB,miR-205:MAGI2,miR-96:SFRP4,miR-17:POU6F1,miR-17:TXNIP,miR-181c:…	0	0	0	0	miR-17:HLF	miR-205:MAGI2	0	0	0	0	0	0	0	CESC
			miR-126:c5orf30,let-7g:CPM,miR-26a:CPM,miR-126:ABCD3	0	0	0	0	0	0	0	0	0	0	0	0	COAD
				miR-335:ISL1,miR-183:SLC26A7,miR-34c:THSD4,miR-181b:DEPTOR,miR-17:RELL1,miR-17-3p:EBF2,miR-181b:GATA6,miR-224:SLC26A7,miR-125a:CXCL13,miR-17:MLXIP,miR-181b:ADAM28,miR-20a:MLXIP	0	0	0	0	0	0	0	0	0	0	0	ESCA
					miR-221:ABI2,miR-221:ZNF267,miR-221:COG5,miR-221:KHDRBS1,miR-221:STAG2,miR-221:ERCC8,miR-221:CSE1L,miR-148a:DACH1,miR-221:TRDMT1,miR-221:FBN2,miR-34b:ANKRD26,miR-222:KIAA0907,miR-221:SEPHS1,miR-221:ZNF292,miR-221:ZNF629,miR-221:GPR161,miR-221:SUZ12,miR-221:NSL1,miR-221:GAS1,miR-221:LIN9,miR-221:SH2D1A,miR-221:SMAD4,miR-221:MUT,miR-221:PGM3,miR-221:PNN,miR-221:RRN3,miR-221:BANP,miR-221:ARHGAP17,mi…	0	miR-20a:EPHA4	0	0	0	0	0	0	0	0	GBM
						miR-137:ZSWIM7,miR-432:TUBB,miR-432:SH3BP2,miR-432:BPGM,miR-377:DDA1,miR-137:USP30,miR-377:MICALL1,miR-137:MED11,miR-137:CDC37L1,miR-137:GPCPD1,miR-137:WDR48,miR-137:ZFP36L2,miR-137:ZNF555,miR-137:TMEM30B,miR-137:ABHD5,miR-137:SNRK,miR-137:UBE2G1,miR-137:PRADC1,miR-432:ADAR,miR-137:natd1,miR-137:ZNF506,miR-137:MBNL2,miR-137:WBP1L,miR-137:PRDM1,miR-137:SLMAP,miR-137:TADA2B,miR-137:TMEM80,miR-137:Z…	0	0	0	0	0	0	0	0	0	HNSC
							miR-15b:NEBL,miR-16:NEBL,miR-138:ARHGAP42,miR-199b:APLNR,miR-199b:EDNRB,miR-29a:EDNRB,miR-130b:ehhadh,miR-199b:EPAS1,miR-199b:ETS1,miR-155:WDR72,miR-130b:METTL7A,miR-199b:sned1,miR-34a:ANK3,miR-130b:C11orf54,miR-138:CD274,miR-138:MFAP3,miR-29a:PDK4,miR-106b:PLS1,miR-155:PLS1,miR-15b:PLS1,miR-193b:PLS1,miR-15b:C4ORF19,miR-16:C4ORF19,miR-130b:ptger3,miR-140:SHROOM3,miR-15b:SHROOM3,miR-185:SHROOM3,m…	miR-21:arhgap24,miR-183:FBXL5,miR-224:NEDD4L,miR-18a:ZNF709,miR-155:ABAT,miR-224:SMAD4	miR-130b:LGSN,miR-130b:CGNL1,miR-130b:HMGCS2,miR-199b:sned1,miR-15b:GHR	miR-31:RAPGEF5,miR-130b:klhl32	0	0	0	0	miR-223:FRMD3,miR-224:NR4A1	KIRC
								miR-195:TSEN2,miR-127:FSCN1,miR-199a-3p:CNEP1R1,miR-127:LRRC20,miR-193a:SIM2,miR-145:TMEM42,miR-15b:MTFR1L,miR-100:ZNF19,miR-127:PHKG2,miR-141:PTCHD4,miR-126:NDUFAF3,miR-143:LMF1,miR-145:ITPRIPL2,miR-195:CC2D1B,miR-199a-3p:TRIM4,miR-199a-3p:DNHD1,miR-143:STMN1,miR-199a-3p:c10orf2,miR-199a-3p:TMEM87A,miR-145:PTCHD4,miR-143:TFB1M,miR-195:VPS4A,miR-214:SLC46A3,miR-432:SOGA3,miR-432:SLFN13,miR-145:FS…	0	0	0	miR-145:SIRT5	0	0	0	KIRP
									miR-9:WDTC1,miR-9:METTL7A,miR-9:RAB8A,miR-9:ITM2B,miR-9:ZNF274,miR-9:PCGF5,miR-9:RMND5A,miR-9:OGDHL,miR-9:PANK1,miR-9:LDLRAP1,miR-9:SNRK,miR-9:ESRP2,miR-9:SLCO2B1,miR-9:SMAP2,miR-9:SIK1,miR-424:PILRB,miR-7:PCGF5,miR-9:SPAG9,miR-9:SFXN2,miR-7:SCARB2,miR-9:GNPNAT1,miR-326:TRIOBP,miR-9:SLC20A2,miR-9:SH2B3,miR-9:HLCS,miR-9:FAM107B,miR-9:KIAA2013,miR-9:NAALADL2,miR-7:PANK1,miR-9:GOLPH3,miR-130b:LGSN,m…	0	0	0	0	0	0	LIHC
										miR-31:RNF144B,miR-31:ATP8A1,miR-17:MTURN,miR-31:HSD17B6,miR-20b:MTURN,miR-106a:MTURN,miR-31:LITAF,miR-31:KANK1,miR-215:ELMO1,miR-221:FUT2,miR-31:CARD8,miR-31:SYDE2,miR-31:CDC42EP4,miR-424:BTG2,miR-9:SLC14A1,miR-20b:HLF,miR-7:SHE,miR-31:RAPGEF5,miR-130b:klhl32,miR-31:HLF,miR-20b:STK33,miR-106a:HLF,miR-31:PRKCB,miR-106a:STK33,miR-20b:RPS6KA5,miR-106a:RAB11FIP1,let-7b:ABCC2,let-7c:ABCC2,miR-326:TES…	0	0	0	0	0	LUAD
											miR-181a:ADAM11,let-7a:PLPP5,miR-127:FGG,miR-24-2:SSTR1,miR-141:GIPC2,miR-205:FMN1	0	0	0	0	LUSC
												miR-26a:NAB1,miR-133a:NUP153,miR-133a:NUP160,miR-19a:SLC7A11,miR-106b:SLC7A11,miR-152:FMR1,let-7b:FZD3,miR-370:IREB2,miR-370:DCUN1D4,miR-145:SIRT5,miR-370:BFAR,miR-370:NAPG,miR-133b:NUP153,miR-222:CXCL11,let-7b:CTPS2,miR-106a:SLC7A11,miR-182:MAK,miR-214:TGM5,miR-181b:RAB40B,miR-143:ZNF85,miR-370:ILF3,miR-133b:NUP160,miR-133a:GDAP2,miR-152:MMP10,miR-125b:SIRT5,miR-145:FBXL4,miR-222:CD2AP,miR-370:T…	0	0	0	OV
													miR-16:TMC7,miR-342:fam83h,miR-16:KCNK1	0	0	PAAD
														miR-181b:ERMAP,miR-181b:CBX7,miR-214:c10orf76,miR-214:TMEM8B,miR-214:STK24,miR-148a:CCDC141,miR-29b-2:CACNA1E	0	STAD
															miR-223:FRMD3,miR-424:SALL4,miR-224:TRIM9,miR-222:ADAM22,miR-224:NR4A1,miR-193a:PCDHA4,miR-181a:KIAA2022,miR-181b:KIAA2022,miR-181b:ZSCAN23,miR-221:ZKSCAN1	THCA
